# Supplementary material for: Mental Summation of Temporal Duration within and across Senses
Source: PLoS One. 2015 Oct 27;10(10):e0141466. doi: 10.1371/journal.pone.0141466 (PMC4623520; doi:10.1371/journal.pone.0141466)
Supplement: S1 Table — (XLSX) [file pone.0141466.s001.xlsx]

## Sheet: Experiment 1
							Reproduction		Normalized Reproduction
Experiment	Task	Modality	Target duration	Duration ratio	Duration #1	Duration #2	Mean	SD	Mean	SD
1	Single	A	0.6				0.674815	0.145332	1.12469	0.24222
1	Single	A	0.7				0.855935	0.137062	1.22276	0.195803
1	Single	A	0.8				1.01516	0.185729	1.26895	0.232162
1	Single	A	0.9				1.06767	0.128005	1.1863	0.142228
1	Single	A	1				1.15321	0.156796	1.15321	0.156796
1	Single	A	1.1				1.27438	0.181672	1.15853	0.165157
1	Single	V	0.6				0.658287	0.147656	1.09714	0.246093
1	Single	V	0.7				0.742175	0.185978	1.06025	0.265683
1	Single	V	0.8				0.825464	0.156052	1.03183	0.195065
1	Single	V	0.9				0.917961	0.198939	1.01996	0.221044
1	Single	V	1				0.958014	0.184786	0.958014	0.184786
1	Single	V	1.1				1.0286	0.207522	0.935087	0.188657
1	Summation	AA	0.6	4-6	0.24	0.36	1.16287	0.346719	1.93812	0.577865
1	Summation	AA	0.6	5-5	0.3	0.3	1.12673	0.336636	1.87789	0.561061
1	Summation	AA	0.6	6-4	0.36	0.24	1.08812	0.240529	1.81353	0.400881
1	Summation	AA	0.7	4-6	0.28	0.42	1.26055	0.364259	1.80079	0.52037
1	Summation	AA	0.7	5-5	0.35	0.35	1.25219	0.330328	1.78885	0.471897
1	Summation	AA	0.7	6-4	0.42	0.28	1.25267	0.329636	1.78953	0.470909
1	Summation	AA	0.8	4-6	0.32	0.48	1.37812	0.373436	1.72265	0.466795
1	Summation	AA	0.8	5-5	0.4	0.4	1.33641	0.398881	1.67051	0.498601
1	Summation	AA	0.8	6-4	0.48	0.32	1.24394	0.341104	1.55493	0.42638
1	Summation	AA	0.9	4-6	0.36	0.54	1.40286	0.349794	1.55873	0.38866
1	Summation	AA	0.9	5-5	0.45	0.45	1.34	0.353533	1.48889	0.392814
1	Summation	AA	0.9	6-4	0.54	0.36	1.3408	0.363868	1.48978	0.404298
1	Summation	AA	1	4-6	0.4	0.6	1.50415	0.399263	1.50415	0.399263
1	Summation	AA	1	5-5	0.5	0.5	1.45663	0.335779	1.45663	0.335779
1	Summation	AA	1	6-4	0.6	0.4	1.4657	0.398433	1.4657	0.398433
1	Summation	AA	1.1	4-6	0.44	0.66	1.59504	0.390362	1.45004	0.354874
1	Summation	AA	1.1	5-5	0.55	0.55	1.52001	0.328937	1.38182	0.299033
1	Summation	AA	1.1	6-4	0.66	0.44	1.4559	0.378602	1.32354	0.344184
1	Summation	AV	0.6	4-6	0.24	0.36	1.00478	0.305463	1.67464	0.509105
1	Summation	AV	0.6	5-5	0.3	0.3	1.03857	0.307392	1.73096	0.51232
1	Summation	AV	0.6	6-4	0.36	0.24	1.0049	0.333757	1.67484	0.556262
1	Summation	AV	0.7	4-6	0.28	0.42	1.06689	0.30334	1.52412	0.433342
1	Summation	AV	0.7	5-5	0.35	0.35	1.14029	0.307897	1.62899	0.439852
1	Summation	AV	0.7	6-4	0.42	0.28	1.12235	0.326511	1.60336	0.466444
1	Summation	AV	0.8	4-6	0.32	0.48	1.12922	0.365734	1.41152	0.457168
1	Summation	AV	0.8	5-5	0.4	0.4	1.14929	0.316956	1.43662	0.396194
1	Summation	AV	0.8	6-4	0.48	0.32	1.17362	0.319617	1.46703	0.399521
1	Summation	AV	0.9	4-6	0.36	0.54	1.12366	0.338933	1.24852	0.376592
1	Summation	AV	0.9	5-5	0.45	0.45	1.16002	0.29713	1.28891	0.330144
1	Summation	AV	0.9	6-4	0.54	0.36	1.22052	0.347983	1.35614	0.386648
1	Summation	AV	1	4-6	0.4	0.6	1.1967	0.334391	1.1967	0.334391
1	Summation	AV	1	5-5	0.5	0.5	1.26505	0.306738	1.26505	0.306738
1	Summation	AV	1	6-4	0.6	0.4	1.27075	0.324796	1.27075	0.324796
1	Summation	AV	1.1	4-6	0.44	0.66	1.23996	0.393759	1.12723	0.357963
1	Summation	AV	1.1	5-5	0.55	0.55	1.26787	0.29762	1.15261	0.270564
1	Summation	AV	1.1	6-4	0.66	0.44	1.33156	0.290703	1.21051	0.264275
1	Summation	VA	0.6	4-6	0.24	0.36	1.094	0.32822	1.82334	0.547033
1	Summation	VA	0.6	5-5	0.3	0.3	1.0379	0.34667	1.72983	0.577784
1	Summation	VA	0.6	6-4	0.36	0.24	0.895845	0.328924	1.49308	0.548206
1	Summation	VA	0.7	4-6	0.28	0.42	1.13579	0.305083	1.62255	0.435834
1	Summation	VA	0.7	5-5	0.35	0.35	1.08141	0.304425	1.54487	0.434892
1	Summation	VA	0.7	6-4	0.42	0.28	1.00189	0.33431	1.43127	0.477586
1	Summation	VA	0.8	4-6	0.32	0.48	1.23287	0.34161	1.54109	0.427013
1	Summation	VA	0.8	5-5	0.4	0.4	1.14976	0.332653	1.43721	0.415816
1	Summation	VA	0.8	6-4	0.48	0.32	1.11528	0.34613	1.3941	0.432663
1	Summation	VA	0.9	4-6	0.36	0.54	1.24864	0.391467	1.38737	0.434964
1	Summation	VA	0.9	5-5	0.45	0.45	1.26322	0.359908	1.40358	0.399898
1	Summation	VA	0.9	6-4	0.54	0.36	1.17649	0.345943	1.30721	0.384382
1	Summation	VA	1	4-6	0.4	0.6	1.28814	0.351658	1.28814	0.351658
1	Summation	VA	1	5-5	0.5	0.5	1.26027	0.334783	1.26027	0.334783
1	Summation	VA	1	6-4	0.6	0.4	1.21489	0.386043	1.21489	0.386043
1	Summation	VA	1.1	4-6	0.44	0.66	1.41748	0.370364	1.28861	0.336694
1	Summation	VA	1.1	5-5	0.55	0.55	1.31942	0.402345	1.19947	0.365768
1	Summation	VA	1.1	6-4	0.66	0.44	1.25373	0.286688	1.13975	0.260625
1	Summation	VV	0.6	4-6	0.24	0.36	1.13246	0.305763	1.88744	0.509604
1	Summation	VV	0.6	5-5	0.3	0.3	1.17685	0.334274	1.96142	0.557123
1	Summation	VV	0.6	6-4	0.36	0.24	1.10276	0.315557	1.83793	0.525928
1	Summation	VV	0.7	4-6	0.28	0.42	1.20997	0.334762	1.72853	0.478231
1	Summation	VV	0.7	5-5	0.35	0.35	1.18501	0.3835	1.69287	0.547858
1	Summation	VV	0.7	6-4	0.42	0.28	1.16444	0.342147	1.66348	0.488782
1	Summation	VV	0.8	4-6	0.32	0.48	1.17729	0.30566	1.47162	0.382075
1	Summation	VV	0.8	5-5	0.4	0.4	1.22171	0.328031	1.52714	0.410039
1	Summation	VV	0.8	6-4	0.48	0.32	1.19053	0.337332	1.48816	0.421665
1	Summation	VV	0.9	4-6	0.36	0.54	1.25922	0.34482	1.39913	0.383133
1	Summation	VV	0.9	5-5	0.45	0.45	1.22603	0.391463	1.36225	0.434959
1	Summation	VV	0.9	6-4	0.54	0.36	1.2204	0.355168	1.356	0.394631
1	Summation	VV	1	4-6	0.4	0.6	1.29537	0.34979	1.29537	0.34979
1	Summation	VV	1	5-5	0.5	0.5	1.26785	0.312896	1.26785	0.312896
1	Summation	VV	1	6-4	0.6	0.4	1.29343	0.353443	1.29343	0.353443
1	Summation	VV	1.1	4-6	0.44	0.66	1.29651	0.329991	1.17865	0.299992
1	Summation	VV	1.1	5-5	0.55	0.55	1.31496	0.333772	1.19542	0.303429
1	Summation	VV	1.1	6-4	0.66	0.44	1.28655	0.311064	1.16959	0.282786

## Sheet: Experiment 2
						Response #1				Response #2
						Reproduction		Normalized Reproduction		Reproduction		Normalized Reproduction
Experiment	Task	Modality	Duration ratio	Duration #1	Duration #2	Mean	SD	Mean	SD	Mean	SD	Mean	SD
2	Single	A		0.6		0.698469	0.140129	1.16412	0.233548
2	Single	A		0.7		0.831185	0.154199	1.18741	0.220284
2	Single	A		0.8		0.980076	0.1546	1.22509	0.19325
2	Single	A		0.9		1.08893	0.157625	1.20992	0.175139
2	Single	A		1		1.17427	0.143315	1.17427	0.143315
2	Single	A		1.1		1.26507	0.184734	1.15006	0.16794
2	Single	V		0.6		0.642046	0.126973	1.07008	0.211622
2	Single	V		0.7		0.719862	0.105863	1.02837	0.151233
2	Single	V		0.8		0.830871	0.116634	1.03859	0.145792
2	Single	V		0.9		0.897342	0.123086	0.997047	0.136762
2	Single	V		1		0.953221	0.112407	0.953221	0.112407
2	Single	V		1.1		1.03973	0.121794	0.945212	0.110721
2	Dual	AA	4-6	0.24	0.36	0.322674	0.0830118	1.34448	0.345882	0.561655	0.194964	1.56015	0.541567
2	Dual	AA	5-5	0.3	0.3	0.390795	0.0759293	1.30265	0.253098	0.442161	0.122193	1.47387	0.40731
2	Dual	AA	6-4	0.36	0.24	0.477911	0.106526	1.32753	0.295905	0.347236	0.143876	1.44682	0.599484
2	Dual	AA	4-6	0.28	0.42	0.37146	0.0884889	1.32664	0.316032	0.612321	0.184488	1.45791	0.439258
2	Dual	AA	5-5	0.35	0.35	0.428579	0.108885	1.22451	0.311099	0.514273	0.183465	1.46935	0.524185
2	Dual	AA	6-4	0.42	0.28	0.53872	0.0953522	1.28267	0.227029	0.396211	0.182554	1.41504	0.65198
2	Dual	AA	4-6	0.32	0.48	0.392384	0.092564	1.2262	0.289263	0.656899	0.172707	1.36854	0.359806
2	Dual	AA	5-5	0.4	0.4	0.461218	0.0883261	1.15305	0.220815	0.534949	0.137772	1.33737	0.34443
2	Dual	AA	6-4	0.48	0.32	0.556458	0.112178	1.15929	0.233703	0.427728	0.163887	1.33665	0.512148
2	Dual	AA	4-6	0.36	0.54	0.440274	0.0862565	1.22298	0.239601	0.663309	0.192319	1.22835	0.356146
2	Dual	AA	5-5	0.45	0.45	0.530909	0.116567	1.1798	0.259039	0.575695	0.186882	1.27932	0.415294
2	Dual	AA	6-4	0.54	0.36	0.583707	0.122955	1.08094	0.227694	0.435634	0.147366	1.21009	0.40935
2	Dual	AA	4-6	0.4	0.6	0.473434	0.10607	1.18358	0.265174	0.699886	0.212178	1.16648	0.353629
2	Dual	AA	5-5	0.5	0.5	0.574266	0.130924	1.14853	0.261849	0.603128	0.172814	1.20626	0.345628
2	Dual	AA	6-4	0.6	0.4	0.637355	0.127969	1.06226	0.213282	0.491659	0.181333	1.22915	0.453332
2	Dual	AA	4-6	0.44	0.66	0.49867	0.0903924	1.13334	0.205437	0.761949	0.213669	1.15447	0.323741
2	Dual	AA	5-5	0.55	0.55	0.57846	0.0940703	1.05175	0.171037	0.616215	0.135573	1.12039	0.246496
2	Dual	AA	6-4	0.66	0.44	0.692118	0.152091	1.04866	0.230442	0.531521	0.143852	1.208	0.326936
2	Dual	AV	4-6	0.24	0.36	0.324061	0.0789187	1.35025	0.328828	0.481829	0.147792	1.33841	0.410534
2	Dual	AV	5-5	0.3	0.3	0.404664	0.0954744	1.34888	0.318248	0.434858	0.150664	1.44953	0.502213
2	Dual	AV	6-4	0.36	0.24	0.443452	0.0971597	1.23181	0.269888	0.365171	0.140138	1.52155	0.583909
2	Dual	AV	4-6	0.28	0.42	0.370946	0.0951429	1.32481	0.339796	0.458596	0.16661	1.0919	0.39669
2	Dual	AV	5-5	0.35	0.35	0.467041	0.0906196	1.3344	0.258913	0.458226	0.190386	1.30922	0.54396
2	Dual	AV	6-4	0.42	0.28	0.523704	0.129087	1.24691	0.307351	0.382528	0.160376	1.36617	0.572772
2	Dual	AV	4-6	0.32	0.48	0.40858	0.0926326	1.27681	0.289477	0.470121	0.140604	0.979418	0.292926
2	Dual	AV	5-5	0.4	0.4	0.504091	0.116916	1.26023	0.292289	0.40862	0.136997	1.02155	0.342493
2	Dual	AV	6-4	0.48	0.32	0.57048	0.11739	1.1885	0.244562	0.427533	0.152232	1.33604	0.475726
2	Dual	AV	4-6	0.36	0.54	0.468593	0.106256	1.30165	0.295156	0.519952	0.202576	0.962875	0.37514
2	Dual	AV	5-5	0.45	0.45	0.569134	0.14429	1.26474	0.320644	0.481061	0.218385	1.06902	0.485299
2	Dual	AV	6-4	0.54	0.36	0.621217	0.154486	1.1504	0.286085	0.434841	0.152779	1.20789	0.424387
2	Dual	AV	4-6	0.4	0.6	0.521718	0.1167	1.30429	0.291751	0.521721	0.178167	0.869535	0.296946
2	Dual	AV	5-5	0.5	0.5	0.60933	0.149101	1.21866	0.298202	0.489916	0.156407	0.979832	0.312815
2	Dual	AV	6-4	0.6	0.4	0.646806	0.156166	1.07801	0.260276	0.452502	0.18131	1.13126	0.453276
2	Dual	AV	4-6	0.44	0.66	0.537607	0.121011	1.22183	0.275024	0.567663	0.198474	0.860095	0.300718
2	Dual	AV	5-5	0.55	0.55	0.648308	0.153596	1.17874	0.279266	0.508143	0.188189	0.923897	0.342161
2	Dual	AV	6-4	0.66	0.44	0.719898	0.182922	1.09075	0.277154	0.441847	0.168552	1.0042	0.383074
2	Dual	VA	4-6	0.24	0.36	0.318076	0.0790346	1.32531	0.329311	0.559305	0.170129	1.55362	0.47258
2	Dual	VA	5-5	0.3	0.3	0.362203	0.100432	1.20734	0.334773	0.435884	0.150731	1.45295	0.502438
2	Dual	VA	6-4	0.36	0.24	0.376564	0.105603	1.04601	0.293343	0.369563	0.164351	1.53984	0.684794
2	Dual	VA	4-6	0.28	0.42	0.34541	0.11378	1.23361	0.406357	0.603136	0.177385	1.43604	0.422345
2	Dual	VA	5-5	0.35	0.35	0.379912	0.0794705	1.08546	0.227059	0.553386	0.175033	1.5811	0.500094
2	Dual	VA	6-4	0.42	0.28	0.411531	0.101511	0.979836	0.241692	0.415338	0.130826	1.48335	0.467235
2	Dual	VA	4-6	0.32	0.48	0.374826	0.120442	1.17133	0.37638	0.669584	0.181781	1.39497	0.378711
2	Dual	VA	5-5	0.4	0.4	0.405021	0.101924	1.01255	0.254809	0.578492	0.151392	1.44623	0.378481
2	Dual	VA	6-4	0.48	0.32	0.435315	0.135193	0.906907	0.281651	0.501937	0.246901	1.56855	0.771565
2	Dual	VA	4-6	0.36	0.54	0.384909	0.103005	1.06919	0.286125	0.732286	0.191389	1.35609	0.354425
2	Dual	VA	5-5	0.45	0.45	0.41963	0.0958019	0.932511	0.212893	0.629757	0.135957	1.39946	0.302128
2	Dual	VA	6-4	0.54	0.36	0.465728	0.120005	0.862458	0.222232	0.529727	0.161973	1.47146	0.449924
2	Dual	VA	4-6	0.4	0.6	0.404314	0.123005	1.01079	0.307513	0.767261	0.234546	1.27877	0.39091
2	Dual	VA	5-5	0.5	0.5	0.445928	0.106064	0.891857	0.212127	0.660833	0.222382	1.32167	0.444765
2	Dual	VA	6-4	0.6	0.4	0.458689	0.117797	0.764482	0.196329	0.623998	0.16257	1.55999	0.406426
2	Dual	VA	4-6	0.44	0.66	0.426622	0.130724	0.969595	0.297101	0.79802	0.205216	1.20912	0.310934
2	Dual	VA	5-5	0.55	0.55	0.448187	0.11476	0.814886	0.208655	0.718559	0.155212	1.30647	0.282204
2	Dual	VA	6-4	0.66	0.44	0.504738	0.104505	0.764755	0.158341	0.626789	0.165148	1.42452	0.375335
2	Dual	VV	4-6	0.24	0.36	0.397041	0.134249	1.65434	0.559371	0.452932	0.170313	1.25814	0.473092
2	Dual	VV	5-5	0.3	0.3	0.390391	0.0930911	1.3013	0.310304	0.410862	0.144467	1.36954	0.481558
2	Dual	VV	6-4	0.36	0.24	0.431584	0.126695	1.19884	0.351932	0.357468	0.168873	1.48945	0.703638
2	Dual	VV	4-6	0.28	0.42	0.403913	0.1086	1.44255	0.387858	0.498274	0.18285	1.18637	0.435358
2	Dual	VV	5-5	0.35	0.35	0.415576	0.0682368	1.18736	0.194962	0.448464	0.127904	1.28132	0.36544
2	Dual	VV	6-4	0.42	0.28	0.445959	0.126275	1.06181	0.300654	0.403022	0.166221	1.43936	0.593645
2	Dual	VV	4-6	0.32	0.48	0.42551	0.10171	1.32972	0.317844	0.528752	0.153048	1.10157	0.31885
2	Dual	VV	5-5	0.4	0.4	0.457942	0.106284	1.14486	0.265709	0.487265	0.155465	1.21816	0.388663
2	Dual	VV	6-4	0.48	0.32	0.491583	0.101444	1.02413	0.211342	0.441934	0.186175	1.38104	0.581797
2	Dual	VV	4-6	0.36	0.54	0.433076	0.104216	1.20299	0.289488	0.536967	0.177959	0.994383	0.329554
2	Dual	VV	5-5	0.45	0.45	0.48979	0.14057	1.08842	0.312377	0.511587	0.173218	1.13686	0.384929
2	Dual	VV	6-4	0.54	0.36	0.514436	0.106775	0.95266	0.197731	0.476764	0.194046	1.32434	0.539017
2	Dual	VV	4-6	0.4	0.6	0.456744	0.110348	1.14186	0.275871	0.5639	0.16988	0.939833	0.283133
2	Dual	VV	5-5	0.5	0.5	0.506394	0.110132	1.01279	0.220265	0.532486	0.15956	1.06497	0.31912
2	Dual	VV	6-4	0.6	0.4	0.535472	0.150415	0.892454	0.250691	0.478655	0.156009	1.19664	0.390022
2	Dual	VV	4-6	0.44	0.66	0.482044	0.123484	1.09555	0.280646	0.619257	0.202539	0.938269	0.306877
2	Dual	VV	5-5	0.55	0.55	0.517097	0.094166	0.940176	0.171211	0.538468	0.153675	0.979032	0.279408
2	Dual	VV	6-4	0.66	0.44	0.572065	0.114457	0.866764	0.173419	0.48591	0.178769	1.10434	0.406294
